# Supplementary material for: RrMYB2 Regulates Drought Stress via RrJMJ12‐Dependent Epigenetic Modification in Rosa rugosa
Source: Plant Biotechnol J. 2025 Oct 28;24(3):1578–94. doi: 10.1111/pbi.70432 (PMC12946505; doi:10.1111/pbi.70432)
Supplement: Supplementary file 2 — Table S1: pbi70432‐sup‐0002‐TableS1.xlsx. [file PBI-24-1578-s006.xlsx]

## Sheet: Sheet1
Table S1 List of related primers and probe sequences used in the paper
Name	Primers
RrMYB2 CDS	F- ATGGATGTTGATCAGTAC
	R- GTCGCTATTAAGCTGTTG
RrMYB2-C specific primers	F- ATGCGGGCCTCATCCGATTC
RrMYB2-N specific primers	R - GATCCGTTCCATTAAGCGCG
RrMYB2-RNAi	F- TCTACTGTGTTATCGGGTCA
	R- AACCATCTTGATAACAACCC
RrMYB2-qPCR	F - GCTGCAGACTGAGATGGTTG
	R - AAGCTGTTCTTGGAGGGTGA
RrJMJ12 CDS	F- ATGGCAGCTTCGGAGCAGCCC
	R- TCGCGATCGCCCCTTACCTTTCTT
RrJMJ12-C specific primer	F - ATGGAAGCAGAATACTTGTGTGACGT
RrJMJ12-RNAi	F- GTGAGCCTATCCAGGTTGCA
	R- AGTCTGACAAGTTTGTTTCG
RrJMJ12-qPCR	F - TCGGACTGAGCACATTAGGG
	R - CTGACACAAACCGGAAGGTC
EMSA	Probe1-F - CTCTCTCTCTCTCTCTCTCTGTTTGCGCCAAAACA
	Probe1-R - TGTTTTGGCGCAAACAGAGAGAGAGAGAGAGAGAG
	Probe2-F - TTTCTCATGAACCCTCTGCTTTCTCATCTTGGGT
	Probe2-R - ACCCAAGATGAGAAAGCAGAGGGTTCATGAGAAA
	Probe3-F - GTCTTATTTTTCTCTGTTTTCTTTTTTGGTATT
	Probe3-R - AATACCAAAAAAGAAAACAGAGAAAAATAAGAC
	Probe4-F - ATGACCCCCTTTTGCTCTGCTCTGTCTTTCTAGT
	Probe4-R - ACTAGAAAGACAGAGCAGAGCAAAAGGGGGTCAT
	Probe5-F - TAATTAGGTATCTCTGCTCGAGTTCTTTTG
	Probe5-R - CAAAAGAACTCGAGCAGAGATACCTAATTA
PP2Cs genes	pRrHAB1-F - TTAAACTAGCCTTGAACCTCCATATCTCT
	pRrHAB1-R - ACAATTTCGACAGTCACTCCAAACCCC
	pRrHAB2-F - GTTCTGTTAGACTCTGGCCTGTTTTCAT
	pRrHAB2-R - GTGGGTAGCTATAGTTGGGTTATC
	pRrABI1-F - GGTTCTGTTTCAACTATTTC
	pRrABI1-R - AAAGTTGGATGACACACGCATCA
PP2Cs genes qPCR	RrHAB1-qF - ACAGAGGTTGTGGAGATGGG
	RrHAB1-qR - CCCGTTTGACTGCAAATCCA
	RrHAB2-qF - TTGGTTCCACTGCTGTTGTG
	RrHAB2-qR - CACACGATGCCCATTCCATT
	RrABI1-qF - TAAACTGGAATGGCGCAAGG
	RrABI1-qR – CATCCTCATCAGTCCTCGCT
ChIP-primers	pRrHAB1-qF1 - CCTTGAAGTCGAGTCTGATTCT
	pRrHAB1-qR1 - AGCTCCTCCTTGCTCTAGAA
	pRrHAB1-qF2 - AAGGAGCAGCGGTCGCTATGGAG
	pRrHAB1-qR2 - ATGGTGAGCTGAGACAGTGCTGA
	pRrHAB1-qF3 - AGGTCCCCCAATGGGTAGAAGGC
	pRrHAB1-qR3 - CTGGATCTAAAGGCAACCCATCTC
	pRrHAB1-qF4 - AAGCTTCCACCTTTTGCTGGG
	pRrHAB1-qR4 - CGAATCTAAACTCCCAATGACAC
	pRrHAB2-qF1 - GGCCTGTTTTCATGGCTTTGTGAT
	pRrHAB2-qR1 - TTTGGGAAGCTTAGTGCAGGTG
	pRrHAB2-qF2 - GGATGAGAGAATGAAAAGGGCAG
	pRrHAB2-qR2 - TTCCAGCTCAAATGTGATGACTTC
	pRrHAB2-qF3 - GGGTGCTTCCAATTACAAGAGGCT
	pRrHAB2-qR3 - CCCAAGAAAGGCAAAGCCCAGA
	pRrHAB2-qF4 - GAAGTTTGGATCCGTTGCTGTTG
	pRrHAB2-qR4 - ACCTTTCAACCCCTCTAACATCAACC
	pRrABI1-qF1 - CCGCCACTGGTATGAATTGGAC
	pRrABI1-qR1 - CCGGATTATAGAGCTAGCCTA
	pRrABI1-qF2 - GGCCCGAGTTTAAACTTTTGCG
	pRrABI1-qR2 - GGTTAGTTCGATATAAGTTAAACAC
	pRrABI1-qF3 - CCAATGCTACTAGGCCAAATGT
	pRrABI1-qR3 - CCATCACTAACAAACTATGGGAC
	pRrABI1-qF4 - AGGGTCCACCTCAAGCGTACAT
	pRrABI1-qR4 - GGTTTAAGCATGATGATGGGTCAG
stress-related genes qPCR	RrLEA14-qF - GGTGAGGAGGAGGAGCACCA
	RrLEA14-qR - ATGGCCTTCGGGTTCATGGC
	RrNCED3-qF - CCGGGACCATACCCGAATGC
	RrNCED3-qR - CCGATTTCCCGCTCCTGGAC
	RrCER1-qF - GATGAGTGCGTGGCGCATTG
	RrCER1-qR - GTGGCCGTGGTGGTTAGAGG
	RrFAR1-qF - ACCGGCTTCCTTGGAATGGTC
	RrFAR1-qR - TGCATGCGATGTGTTGCTGAC
	RrUGT71B6-qF - GGCACCGATGCCTACGTTGA
	RrUGT71B6-qR - CCGGCGAGTCGATTCTTGGT
	RrFLS1-qF - GGTGTGGTTGCCCATACGGA
	RrFLS1-qR - GCAAGCTTGGAGGCCCTGAA
	RrTT4-qF - CACGGTGCTTCGGTTGGCTA
	RrTT4-qR - CAACCTCGGGCAATGGGTCA
	RrANS-qF - TGGGTGACAGCGAAATGCGT
	RrANS-qR - GGCAGCGGCTTGAGGATGAT
	RrF3H-qF - GGACTGGCGCGAGATTGTGA
	RrF3H-qR - TTGTCCGGCCACCTCGAGTA
	RrPP2CA-qF - GCCGGAGGTGACGATCATGG
	RrPP2CA-qR - AAGCTCCTCGCGTCTTCTGC
Actin7	F- GTATGCTCTTCCTCATGCTATCCTT
	R- TTCCCGTTCTGCGGTAGTG
Rr5.8s-qPCR	F - CGGCAACGGATATCTCGG
	R - TGTGACGCCCAGGCAGACG
RrGAPDH-qPCR	F - GCTGGCAGGTATCCTTTCTG
	R - GGCGACAATATCAGCCAAGT
