# Supplementary material for: RrMYB2 Regulates Drought Stress via RrJMJ12‐Dependent Epigenetic Modification in Rosa rugosa
Source: Plant Biotechnol J. 2025 Oct 28;24(3):1578–94. doi: 10.1111/pbi.70432 (PMC12946505; doi:10.1111/pbi.70432)
Supplement: Supplementary file 3 — Table S2: pbi70432‐sup‐0003‐TableS2.xlsx. [file PBI-24-1578-s005.xlsx]

## Sheet: KEGG Enrichment Pathway
Table S2 KEGG Enrichment Pathway
KEGGID	Description	GeneRatio	BgRatio	pvalue	padj	geneID	geneName	keggID	Count	Up	Up_Gene_id	Down	Down_Gene_id
ath04075	Plant hormone signal transduction	18/443	245/6489	0.407954303240443	0.999999992400963	112172572/112172966/112172875/112170562/112173257/112188833/112176566/112165832/112174197/112178859/112201882/112174808/112179368/121050578/112184814/112183442/112191674/112191656	LOC112172572/LOC112172966/LOC112172875/LOC112170562/LOC112173257/LOC112188833/LOC112176566/LOC112165832/LOC112174197/LOC112178859/LOC112201882/LOC112174808/LOC112179368/LOC121050578/LOC112184814/LOC112183442/LOC112191674/LOC112191656	ath:AT4G34160/ath:AT2G19990/ath:AT2G21050/ath:AT2G14960/ath:AT1G19850/ath:AT1G14920/ath:AT4G33430/ath:AT5G47220/ath:AT3G62980/ath:AT4G23980/ath:AT5G54510/ath:AT1G50060/ath:AT4G38840/ath:AT4G38840/ath:AT1G16510/ath:AT1G72770/ath:AT3G62980/ath:AT5G06839	18	10	112170562/112176566/112165832/112174197/112174808/112179368/121050578/112184814/112183442/112191674	8	112172572/112172966/112172875/112173257/112188833/112178859/112201882/112191656
ath00941	Flavonoid biosynthesis	14/443	52/6489	6.20924060320173e-06	0.000139086989511719	112170431/112175453/112185875/112175464/112179310/112175474/112188267/112182551/112189672/112173441/112180123/112173668/112186620/112201139	LOC112170431/LOC112175453/LOC112185875/LOC112175464/LOC112179310/LOC112175474/LOC112188267/LOC112182551/LOC112189672/LOC112173441/LOC112180123/LOC112173668/LOC112186620/LOC112201139	ath:AT5G08640/ath:AT5G13930/ath:AT5G05270/ath:AT5G13930/ath:AT4G22880/ath:AT5G13930/ath:AT5G07990/ath:AT3G55120/ath:AT5G07990/ath:AT5G08640/ath:AT5G07990/ath:AT5G42800/ath:AT3G51240/ath:AT1G67980	14	0		14	112170431/112175453/112185875/112175464/112179310/112175474/112188267/112182551/112189672/112173441/112180123/112173668/112186620/112201139
ath00073	Cutin, suberine and wax biosynthesis	8/443	35/6489	0.00202092073073716	0.0251492357602846	112195581/112187010/112193250/112167299/112187442/112165436/112188670/112202108	LOC112195581/LOC112187010/LOC112193250/LOC112167299/LOC112187442/LOC112165436/LOC112188670/LOC112202108	ath:AT1G02205/ath:AT5G04660/ath:AT1G02205/ath:AT5G22500/ath:AT1G02205/ath:AT5G22500/ath:AT1G11600/ath:AT4G33790	8	0		8	112195581/112187010/112193250/112167299/112187442/112165436/112188670/112202108
ath00960	Tropane, piperidine and pyridine alkaloid biosynthesis	8/443	37/6489	0.00293932041617778	0.0329203886611911	112175453/112175464/112196857/112175474/112165269/112200056/112198176/112169273	LOC112175453/LOC112175464/LOC112196857/LOC112175474/LOC112165269/LOC112200056/LOC112198176/LOC112169273	ath:AT5G13930/ath:AT5G13930/ath:AT1G07440/ath:AT5G13930/ath:AT1G07440/ath:AT4G14940/ath:AT1G31690/ath:AT5G11520	8	3	112196857/112198176/112169273	5	112175453/112175464/112175474/112165269/112200056
ath00380	Tryptophan metabolism	10/443	83/6489	0.0549772616382164	0.381074726051207	112174337/112200743/112174135/112173279/112173018/112199890/112166144/112197423/112189374/112186762	LOC112174337/LOC112200743/LOC112174135/LOC112173279/LOC112173018/LOC112199890/LOC112166144/LOC112197423/LOC112189374/LOC112186762	ath:AT5G54160/ath:AT5G54160/ath:AT5G11320/ath:AT1G44170/ath:AT5G54160/ath:AT5G54160/ath:AT4G26910/ath:AT1G24100/ath:AT4G13260/ath:AT5G54160	10	2	112199890/112197423	8	112174337/112200743/112174135/112173279/112173018/112166144/112189374/112186762
ath04016	MAPK signaling pathway - plant	12/443	141/6489	0.254391671515898	0.949728906992684	112172966/112190204/112202526/112170335/112176566/112172490/112176974/112174808/112172885/112182538/novel.938/112183442	LOC112172966/LOC112190204/LOC112202526/LOC112170335/LOC112176566/LOC112172490/LOC112176974/LOC112174808/LOC112172885/LOC112182538/-/LOC112183442	ath:AT2G19990/ath:AT3G12500/ath:AT5G44790/ath:AT2G26330/ath:AT4G33430/ath:AT5G53210/ath:AT5G62230/ath:AT1G50060/ath:AT3G12500/ath:AT1G66410/ath:AT1G34245/ath:AT1G72770	12	7	112190204/112202526/112176566/112174808/112172885/112182538/112183442	5	112172966/112170335/112172490/112176974/novel.938
ath00500	Starch and sucrose metabolism	18/443	199/6489	0.133227613327206	0.692464842956559	112169185/112191732/112194953/112166830/112176664/112200415/112165017/112176825/112165487/112169838/112202190/112174711/112198236/112199944/112200066/novel.83/112169837/112175129	LOC112169185/LOC112191732/LOC112194953/LOC112166830/LOC112176664/LOC112200415/LOC112165017/LOC112176825/LOC112165487/LOC112169838/LOC112202190/LOC112174711/LOC112198236/LOC112199944/LOC112200066/-/LOC112169837/LOC112175129	ath:AT4G02290/ath:AT1G66250/ath:AT1G73370/ath:AT5G44640/ath:AT1G73370/ath:AT2G01630/ath:AT4G21760/ath:AT1G12240/ath:AT3G13560/ath:AT4G25000/ath:AT3G46970/ath:AT1G47840/ath:AT5G49190/ath:AT1G12240/ath:AT3G59480/ath:AT1G12240/ath:AT4G25000/ath:AT2G44480	18	5	112194953/112166830/112176664/112169838/112169837	13	112169185/112191732/112200415/112165017/112176825/112165487/112202190/112174711/112198236/112199944/112200066/novel.83/112175129
ath00052	Galactose metabolism	8/443	60/6489	0.0497453740480346	0.381074726051207	112197839/112188225/112179312/112176825/112174711/112199944/novel.83/112164546	LOC112197839/LOC112188225/LOC112179312/LOC112176825/LOC112174711/LOC112199944/-/LOC112164546	ath:AT1G56600/ath:AT5G40390/ath:AT5G40390/ath:AT1G12240/ath:AT1G47840/ath:AT1G12240/ath:AT1G12240/ath:AT1G55740	8	3	112197839/112188225/112179312	5	112176825/112174711/112199944/novel.83/112164546
ath00940	Phenylpropanoid biosynthesis	20/443	172/6489	0.012938524120081	0.120759558454089	112184982/112174337/112200743/112168325/112168091/112173018/112199495/112173581/112171387/112199890/112183965/112186412/112185445/112198244/112202669/112201139/112186762/112171876/121048768/112195370	LOC112184982/LOC112174337/LOC112200743/LOC112168325/LOC112168091/LOC112173018/LOC112199495/LOC112173581/LOC112171387/LOC112199890/LOC112183965/LOC112186412/LOC112185445/LOC112198244/LOC112202669/LOC112201139/LOC112186762/LOC112171876/LOC121048768/LOC112195370	ath:AT4G39330/ath:AT5G54160/ath:AT5G54160/ath:AT5G05340/ath:AT2G34060/ath:AT5G54160/ath:AT3G17070/ath:AT3G62860/ath:AT4G36220/ath:AT5G54160/ath:AT5G40150/ath:AT4G37990/ath:AT4G39330/ath:AT4G30170/ath:AT4G33870/ath:AT1G67980/ath:AT5G54160/ath:AT1G71695/ath:AT4G25980/ath:AT5G05340	20	6	112168325/112199890/112186412/112171876/121048768/112195370	14	112184982/112174337/112200743/112168091/112173018/112199495/112173581/112171387/112183965/112185445/112198244/112202669/112201139/112186762
ath00310	Lysine degradation	9/443	41/6489	0.00145685258539757	0.0233096413663612	112200145/112182755/112179690/112173279/112180322/112166144/112179804/112187610/112185872	LOC112200145/LOC112182755/LOC112179690/LOC112173279/LOC112180322/LOC112166144/LOC112179804/LOC112187610/LOC112185872	ath:AT5G13960/ath:AT5G24330/ath:AT2G35160/ath:AT1G44170/ath:AT2G35160/ath:AT4G26910/ath:AT2G22740/ath:AT5G13960/ath:AT4G33150	9	1	112185872	8	112200145/112182755/112179690/112173279/112180322/112166144/112179804/112187610
