# Supplementary material for: RrMYB2 Regulates Drought Stress via RrJMJ12‐Dependent Epigenetic Modification in Rosa rugosa
Source: Plant Biotechnol J. 2025 Oct 28;24(3):1578–94. doi: 10.1111/pbi.70432 (PMC12946505; doi:10.1111/pbi.70432)
Supplement: Supplementary file 4 — Table S3: pbi70432‐sup‐0004‐TableS3.xlsx. [file PBI-24-1578-s003.xlsx]

## Sheet: Sheet1
Table S3 PP2C genes information
gene_name	TRV1_fpkm	TRV2_fpkm	TRV3_fpkm	TRV_fpkm	TRV-RrMYB2_1_fpkm	TRV-RrMYB2_2_fpkm	TRV-RrMYB2_3_fpkm	TRV-RrMYB2_fpkm	gene_chr	gene_start	gene_end	gene_strand	gene_length	gene_biotype	gene_description
LOC112182826	28.3492616821085	39.8182233652666	77.3178419927226	48.4951	54.2402944569039	63.9190786440223	61.1713338765895	59.7769	NC_037088.1	58482538	58484499	+	1729	protein_coding	protein phosphatase 2C 37 && sp|P49598|P2C37_ARATH Protein phosphatase 2C 37 OS=Arabidopsis thaliana OX=3702 GN=PP2CA PE=1 SV=1 && PF00481:Protein phosphatase 2C
LOC112183508	26.4269402111463	7.66407356065131	36.6501219828647	23.5804	10.792396685117	41.4228783694881	29.050242648792	27.0885	NC_037088.1	66437885	66440517	+	1557	protein_coding	probable protein phosphatase 2C 8%2C transcript variant X1 && sp|Q5SN75|P2C08_ORYSJ Probable protein phosphatase 2C 8 OS=Oryza sativa subsp. japonica OX=39947 GN=Os01g0656200 PE=2 SV=1 && PF00481:Protein phosphatase 2C
LOC112184125	8.77888617410142	10.5438993940707	18.5424267059047	12.6217	29.008001649044	23.3693581414472	12.4064793281669	21.5946	NC_037089.1	5497456	5502329	+	2015	protein_coding	probable protein phosphatase 2C 6%2C transcript variant X2 && sp|Q0JLP9|P2C06_ORYSJ Probable protein phosphatase 2C 6 OS=Oryza sativa subsp. japonica OX=39947 GN=PP2C06 PE=1 SV=1 && PF00481:Protein phosphatase 2C
LOC112185404	1.74730185020825	1.84823500749226	3.37516183134944	2.32357	2.55614683217164	3.45208764930466	2.80605879995655	2.9381	NC_037089.1	7119276	7122001	+	2442	protein_coding	protein phosphatase 2C 77 && sp|Q9CAJ0|P2C16_ARATH Protein phosphatase 2C 16 OS=Arabidopsis thaliana OX=3702 GN=HAB1 PE=1 SV=1 && PF00481:Protein phosphatase 2C
LOC121051289	0	0	0	0	0	0	0	0	NC_037089.1	57935658	57936110	+	453	protein_coding	protein phosphatase 2C 53-like && sp|P49597|P2C56_ARATH Protein phosphatase 2C 56 OS=Arabidopsis thaliana OX=3702 GN=ABI1 PE=1 SV=2 && -
LOC112186227	0	0	0	0	0	0	0	0	NC_037089.1	57953220	57955337	+	824	protein_coding	probable protein phosphatase 2C 24 && sp|Q0JLP9|P2C06_ORYSJ Probable protein phosphatase 2C 6 OS=Oryza sativa subsp. japonica OX=39947 GN=PP2C06 PE=1 SV=1 && PF00481:Protein phosphatase 2C
LOC112183442	38.695328558688	48.4659839730207	58.1224979428606	48.4279	73.2266275382647	74.2644485053302	56.0092755651256	67.8335	NC_037089.1	62116333	62119846	+	2826	protein_coding	protein phosphatase 2C 16%2C transcript variant X1 && sp|Q9CAJ0|P2C16_ARATH Protein phosphatase 2C 16 OS=Arabidopsis thaliana OX=3702 GN=HAB1 PE=1 SV=1 && PF00481:Protein phosphatase 2C
LOC112164513	0.21748216555481	0.142107655401827	0.203570074890223	0.18772	0.368367981656469	0.186118048394124	0.324665171153792	0.29305	NC_037092.1	38930663	38933875	+	2169	protein_coding	probable protein phosphatase 2C 75%2C transcript variant X2 && sp|Q9FLI3|P2C75_ARATH Probable protein phosphatase 2C 75 OS=Arabidopsis thaliana OX=3702 GN=AHG1 PE=1 SV=1 && PF00481:Protein phosphatase 2C
LOC112166829	0.443982941562535	0.32180077038444	4.21285914424157	1.65955	0.851542488655628	3.52870858565282	0.82474322616951	1.735	NC_037092.1	72494340	72496346	+	1642	protein_coding	probable protein phosphatase 2C 24 && sp|P49598|P2C37_ARATH Protein phosphatase 2C 37 OS=Arabidopsis thaliana OX=3702 GN=PP2CA PE=1 SV=1 && PF00481:Protein phosphatase 2C
LOC112174019	41.9982850839495	35.7479999736614	57.0367034948696	44.9277	44.5207181896116	47.2357936910755	55.5164892164611	49.091	NC_037093.1	68330474	68334485	+	2955	protein_coding	protein phosphatase 2C 16%2C transcript variant X1 && sp|Q9CAJ0|P2C16_ARATH Protein phosphatase 2C 16 OS=Arabidopsis thaliana OX=3702 GN=HAB1 PE=1 SV=1 && PF00481:Protein phosphatase 2C
LOC112177428	0.0121689922889377	0.0374855891721943	0.0596648143933967	0.0364398	0	0.0269539992633275	0.0461144736902498	0.0243562	NC_037094.1	12935026	12938707	+	1762	protein_coding	probable protein phosphatase 2C 8 && sp|Q5SN75|P2C08_ORYSJ Probable protein phosphatase 2C 8 OS=Oryza sativa subsp. japonica OX=39947 GN=Os01g0656200 PE=2 SV=1 && PF00481:Protein phosphatase 2C
