# Supplementary material for: RrMYB2 Regulates Drought Stress via RrJMJ12‐Dependent Epigenetic Modification in Rosa rugosa
Source: Plant Biotechnol J. 2025 Oct 28;24(3):1578–94. doi: 10.1111/pbi.70432 (PMC12946505; doi:10.1111/pbi.70432)
Supplement: Supplementary file 5 — Table S4: pbi70432‐sup‐0005‐TableS4.xlsx. [file PBI-24-1578-s002.xlsx]

## Sheet: Sheet1
		Table S4 GO enrichment analysis
GOID	Description	gene_name	TRV1_fpkm	TRV2_fpkm	TRV3_fpkm	TRV_fpkm	TRV-RrMYB2_1_fpkm	TRV-RrMYB2_2_fpkm	TRV-RrMYB2_3_fpkm	TRV-RrMYB2_fpkm	gene_chr	gene_start	gene_end	gene_strand	gene_length	gene_biotype	gene_description
GO:0006950	response to stress	112182427	10.5133	8.14621	9.01852	9.226	14.372	14.6177	15.3781	14.7893	NC_037088.1	55094773	55098971	-	2427	protein_coding	MLO-like protein 12 && sp|Q94KB7|MLO6_ARATH MLO-like protein 6 OS=Arabidopsis thaliana OX=3702 GN=MLO6 PE=2 SV=2 && PF03094:Mlo family
		112200569	8.64362	15.632	6.56204	10.2792	33.0207	23.1906	20.3927	25.5347	NC_037091.1	49286945	49287713	+	769	protein_coding	major strawberry allergen Fra a 1.08 && sp|A0A024B2V6|FRA18_FRAAN Major strawberry allergen Fra a 1.08 OS=Fragaria ananassa OX=3747 GN=Fra a 1.08 PE=1 SV=1 && PF00407:Pathogenesis-related protein Bet v I family
		112168325	8.47698	9.18422	7.13596	8.26572	12.3572	12.7016	15.8846	13.6478	NC_037092.1	78297527	78300765	+	1376	protein_coding	peroxidase 4 && sp|A7NY33|PER4_VITVI Peroxidase 4 OS=Vitis vinifera OX=29760 GN=GSVIVT00023967001 PE=1 SV=1 && PF00141:Peroxidase
		112182428	4.35555	3.00922	3.74024	3.70167	6.60077	9.4407	5.05379	7.03176	NC_037088.1	55066546	55071750	-	3446	pseudogene	- && sp|Q94KB7|MLO6_ARATH MLO-like protein 6 OS=Arabidopsis thaliana OX=3702 GN=MLO6 PE=2 SV=2 && PF03094:Mlo family
		112197925	0.0554051	0.369787	0.162991	0.196061	3.67752	2.14761	0.069986	1.96504	NC_037091.1	50856804	50857577	-	774	protein_coding	major strawberry allergen Fra a 1.07 && sp|A0A024B4E4|FRA17_FRAAN Major strawberry allergen Fra a 1.07 OS=Fragaria ananassa OX=3747 GN=Fra a 1.07 PE=1 SV=1 && PF00407:Pathogenesis-related protein Bet v I family
		112192816	0.587919	1.42042	0.949556	0.985966	7.65162	5.59191	0.436848	4.56013	NC_037090.1	2165481	2166100	-	620	protein_coding	pathogenesis-related protein PR-4 && sp|P29063|PR4B_TOBAC Pathogenesis-related protein PR-4B OS=Nicotiana tabacum OX=4097 PE=2 SV=1 && PF00967:Barwin family
		112195946	0.184049	0.850424	0.0601599	0.364878	4.10783	2.24216	0.387476	2.24582	NC_037091.1	49359194	49359892	-	699	protein_coding	major strawberry allergen Fra a 1.05-like && sp|A0A024B404|FRA15_FRAAN Major strawberry allergen Fra a 1.05 OS=Fragaria ananassa OX=3747 GN=Fra a 1.05 PE=1 SV=1 && PF00407:Pathogenesis-related protein Bet v I family
		112194861	0.576149	0.719191	0.675753	0.657031	1.27605	1.101	0.956094	1.11105	NC_037090.1	14979044	14983363	-	1898	protein_coding	MLO-like protein 3 && sp|Q94KB9|MLO3_ARATH MLO-like protein 3 OS=Arabidopsis thaliana OX=3702 GN=MLO3 PE=2 SV=1 && PF03094:Mlo family
		112186298	1.10887	1.81498	0.656722	1.19352	4.65362	2.95463	1.24814	2.95213	NC_037089.1	126268	133184	+	1953	protein_coding	MLO-like protein 1 && sp|O49621|MLO1_ARATH MLO-like protein 1 OS=Arabidopsis thaliana OX=3702 GN=MLO1 PE=1 SV=1 && PF03094:Mlo family
		novel.544	1.19121	1.09209	0.750924	1.01141	7.62925	5.93662	0.214957	4.59361	NC_037091.1	6225739	6226382	+	504	-	- && sp|P19873|ITH5_CUCMA Inhibitor of trypsin and hageman factor OS=Cucurbita maxima OX=3661 PE=1 SV=1 && PF00280:Potato inhibitor I family
		112197957	1.96164	3.94451	0.587763	2.16464	11.8338	12.4918	0.894789	8.40681	NC_037091.1	49354978	49355764	+	787	protein_coding	major strawberry allergen Fra a 1.08-like && sp|A0A024B2V6|FRA18_FRAAN Major strawberry allergen Fra a 1.08 OS=Fragaria ananassa OX=3747 GN=Fra a 1.08 PE=1 SV=1 && PF00407:Pathogenesis-related protein Bet v I family
		112197673	0.1139	0	0.223383	0.112428	0.928441	1.45065	0.0719378	0.817009	NC_037091.1	49554649	49555401	+	753	protein_coding	major strawberry allergen Fra a 1.08 && sp|A0A024B2V6|FRA18_FRAAN Major strawberry allergen Fra a 1.08 OS=Fragaria ananassa OX=3747 GN=Fra a 1.08 PE=1 SV=1 && PF00407:Pathogenesis-related protein Bet v I family
		112197995	156.825	189.653	63.6875	136.722	366.907	363.743	137.233	289.294	NC_037091.1	49510068	49510993	-	793	protein_coding	major strawberry allergen Fra a 1-3 && sp|D0E0C7|FRA13_FRAAN Major strawberry allergen Fra a 1-3 OS=Fragaria ananassa OX=3747 GN=FRAA3 PE=1 SV=1 && PF00407:Pathogenesis-related protein Bet v I family
		112193763	1.03903	2.26308	0.339625	1.21391	10.4127	6.90426	0.159087	5.82534	NC_037090.1	2241562	2242242	-	681	protein_coding	pathogenesis-related protein PR-4 && sp|P29063|PR4B_TOBAC Pathogenesis-related protein PR-4B OS=Nicotiana tabacum OX=4097 PE=2 SV=1 && PF00967:Barwin family
		112200838	1.40694	2.80263	0.193151	1.46757	20.1517	14.6779	0.462073	11.7639	NC_037091.1	49519449	49520210	-	762	protein_coding	major strawberry allergen Fra a 1.08 && sp|A0A024B2V6|FRA18_FRAAN Major strawberry allergen Fra a 1.08 OS=Fragaria ananassa OX=3747 GN=Fra a 1.08 PE=1 SV=1 && PF00407:Pathogenesis-related protein Bet v I family
		112195963	2.37915	4.37315	1.95858	2.90363	10.3978	9.1733	1.7809	7.11734	NC_037091.1	50858087	50858816	+	730	protein_coding	major strawberry allergen Fra a 1.06 && sp|A0A024B3G5|FRA16_FRAAN Major strawberry allergen Fra a 1.06 OS=Fragaria ananassa OX=3747 GN=Fra a 1.06 PE=1 SV=1 && PF00407:Pathogenesis-related protein Bet v I family
		112164857	7.94173	6.28644	10.3301	8.18608	10.0848	12.9261	12.7437	11.9182	NC_037092.1	64937099	64943826	-	2357	protein_coding	MLO-like protein 6 && sp|Q94KB7|MLO6_ARATH MLO-like protein 6 OS=Arabidopsis thaliana OX=3702 GN=MLO6 PE=2 SV=2 && PF03094:Mlo family
		112195894	0.156738	0.386255	0	0.180998	1.64266	1.31925	0.118792	1.0269	NC_037091.1	49353633	49357264	-	684	protein_coding	major strawberry allergen Fra a 1.05-like && sp|A0A024B404|FRA15_FRAAN Major strawberry allergen Fra a 1.05 OS=Fragaria ananassa OX=3747 GN=Fra a 1.05 PE=1 SV=1 && PF00407:Pathogenesis-related protein Bet v I family
		112200627	1.70381	3.60662	1.85069	2.38704	4.2428	4.93509	3.31107	4.16299	NC_037091.1	49538042	49538859	+	818	protein_coding	major strawberry allergen Fra a 1.05 && sp|A0A024B404|FRA15_FRAAN Major strawberry allergen Fra a 1.05 OS=Fragaria ananassa OX=3747 GN=Fra a 1.05 PE=1 SV=1 && PF00407:Pathogenesis-related protein Bet v I family
		112171876	40.8051	48.5211	59.0763	49.4675	70.6698	88.368	55.5591	71.5323	NC_037093.1	35902546	35906540	-	1403	protein_coding	peroxidase 12 && sp|Q96520|PER12_ARATH Peroxidase 12 OS=Arabidopsis thaliana OX=3702 GN=PER12 PE=1 SV=1 && PF00141:Peroxidase
		121048768	2.25216	2.89858	3.81189	2.98754	6.48461	4.18553	3.76066	4.81027	NC_037094.1	48051004	48052965	-	1390	protein_coding	peroxidase 43 && sp|Q9SZH2|PER43_ARATH Peroxidase 43 OS=Arabidopsis thaliana OX=3702 GN=PER43 PE=3 SV=2 && PF00141:Peroxidase
		112195370	0.910516	0.293309	0.735293	0.646373	2.93135	0.850207	0.992274	1.59128	NC_037090.1	9074029	9076746	-	1201	protein_coding	cationic peroxidase 1 && sp|P22195|PER1_ARAHY Cationic peroxidase 1 OS=Arachis hypogaea OX=3818 GN=PNC1 PE=1 SV=2 && PF00141:Peroxidase
		112200618	4.22767	3.30248	0.436386	2.65551	0.188441	0.38084	0.613235	0.394172	NC_037091.1	66471752	66473991	+	1060	protein_coding	TIMELESS-interacting protein && - && PF07962:Replication Fork Protection Component Swi3|PF00098:Zinc knuckle
		112180415	2.01282	2.03767	0.129732	1.39341	0.0880333	0.177915	0.33423	0.20006	NC_037094.1	1327276	1332049	-	2269	protein_coding	exonuclease 1 && sp|Q8L6Z7|EXO1_ARATH Exonuclease 1 OS=Arabidopsis thaliana OX=3702 GN=EXO1 PE=2 SV=2 && PF00752:XPG N-terminal domain|PF00867:XPG I-region
		112196506	371.708	287.55	390.506	349.921	238.662	238.235	194.444	223.78	NC_037091.1	65115230	65116049	-	709	protein_coding	MLP-like protein 423 && sp|Q93VR4|ML423_ARATH MLP-like protein 423 OS=Arabidopsis thaliana OX=3702 GN=MLP423 PE=2 SV=1 && PF00407:Pathogenesis-related protein Bet v I family
		112191507	4.15247	3.83936	1.33246	3.1081	1.15077	1.226	1.39834	1.25837	NC_037090.1	31412029	31420006	-	4513	protein_coding	protein BREAST CANCER SUSCEPTIBILITY 2 homolog B%2C transcript variant X3 && sp|Q7Y1C4|BRC2B_ARATH Protein BREAST CANCER SUSCEPTIBILITY 2 homolog B OS=Arabidopsis thaliana OX=3702 GN=BRCA2B PE=1 SV=1 && PF00634:BRCA2 repeat|PF09103:BRCA2, oligonucleotide/oligosaccharide-binding, domain 1|PF09169:BRCA2, helical
		112166827	3.42326	3.41979	0.48782	2.44362	0.382921	0.522927	0.884003	0.596617	NC_037092.1	8693455	8699110	+	2543	protein_coding	exonuclease 1%2C transcript variant X1 && sp|Q8L6Z7|EXO1_ARATH Exonuclease 1 OS=Arabidopsis thaliana OX=3702 GN=EXO1 PE=2 SV=2 && PF00752:XPG N-terminal domain|PF00867:XPG I-region
		112168091	0.631093	1.40666	0.452819	0.830189	0.12547	0.323893	0.0388867	0.16275	NC_037092.1	6503811	6505894	-	1393	protein_coding	peroxidase 19 && sp|O22959|PER19_ARATH Peroxidase 19 OS=Arabidopsis thaliana OX=3702 GN=PER19 PE=2 SV=1 && PF00141:Peroxidase
		112185566	1.77868	2.18814	0.591106	1.51931	0.192787	0.404315	0.77216	0.456421	NC_037089.1	71609811	71620290	-	5051	protein_coding	Fanconi anemia group D2 protein homolog%2C transcript variant X1 && - && PF14631:Fanconi anaemia protein FancD2 nuclease
		112174282	9.03946	7.68808	8.87822	8.53525	6.15844	6.19127	4.86506	5.73825	NC_037093.1	61367145	61369170	-	1492	protein_coding	probable GMP synthase [glutamine-hydrolyzing] && sp|P05100|3MG1_ECOLI DNA-3-methyladenine glycosylase 1 OS=Escherichia coli (strain K12) OX=83333 GN=tag PE=1 SV=1 && PF03352:Methyladenine glycosylase
		112190849	2.7111	2.86419	0.525795	2.03369	0.217483	0.467056	0.92844	0.53766	NC_037089.1	4492142	4499586	+	3559	protein_coding	DNA mismatch repair protein MSH7 && sp|Q9SMV7|MSH7_ARATH DNA mismatch repair protein MSH7 OS=Arabidopsis thaliana OX=3702 GN=MSH7 PE=1 SV=1 && PF00488:MutS domain V|PF05188:MutS domain II|PF05192:MutS domain III|PF01624:MutS domain I
		112202462	3.26196	3.62371	1.87509	2.92025	1.46536	1.72843	1.73164	1.64181	NC_037092.1	80091557	80099697	+	3050	protein_coding	ATP-dependent DNA helicase RecQ%2C transcript variant X1 && sp|Q9CL21|RECQ_PASMU ATP-dependent DNA helicase RecQ OS=Pasteurella multocida (strain Pm70) OX=272843 GN=recQ PE=3 SV=1 && PF09382:RQC domain|PF00271:Helicase conserved C-terminal domain|PF00570:HRDC domain|PF16124:RecQ zinc-binding|PF00270:DEAD/DEAH box helicase|PF14493:Helix-turn-helix domain
		112195432	16.0573	17.4503	10.124	14.5439	9.04126	9.50391	9.44316	9.32945	NC_037090.1	7419120	7424707	+	1784	protein_coding	flap endonuclease 1%2C transcript variant X1 && sp|O65251|FEN1_ARATH Flap endonuclease 1 OS=Arabidopsis thaliana OX=3702 GN=FEN1 PE=3 SV=2 && PF00867:XPG I-region|PF00752:XPG N-terminal domain
		112199495	0.0902178	0.47862	0	0.189613	0	0	0	0	NC_037091.1	51014446	51016120	+	1426	protein_coding	peroxidase 29 && sp|Q9LSP0|PER29_ARATH Peroxidase 29 OS=Arabidopsis thaliana OX=3702 GN=PER29 PE=2 SV=2 && PF00141:Peroxidase
		112180984	5.74993	5.41601	2.25277	4.47291	1.39141	1.76198	3.12707	2.09348	NC_037094.1	5121917	5128896	+	3248	protein_coding	DNA mismatch repair protein MSH2 && sp|O24617|MSH2_ARATH DNA mismatch repair protein MSH2 OS=Arabidopsis thaliana OX=3702 GN=MSH2 PE=1 SV=1 && PF00488:MutS domain V
		112193589	6.40504	6.46383	3.26171	5.37686	2.04869	3.07486	3.36821	2.83059	NC_037090.1	19641041	19643039	-	780	protein_coding	replication protein A 14 kDa subunit B && sp|Q6NLG7|RFA3B_ARATH Replication protein A 14 kDa subunit B OS=Arabidopsis thaliana OX=3702 GN=RPA3B PE=1 SV=1 && PF08661:Replication factor A protein 3
		112181766	2.66689	3.80634	0.523032	2.33209	0.621106	0.531637	1.07799	0.743579	NC_037088.1	12263463	12264349	-	804	protein_coding	MLP-like protein 34 && sp|Q9SSK9|MLP28_ARATH MLP-like protein 28 OS=Arabidopsis thaliana OX=3702 GN=MLP28 PE=1 SV=1 && PF00407:Pathogenesis-related protein Bet v I family
		112183965	3.89592	9.73808	3.10926	5.58109	1.75508	2.92894	3.10718	2.59707	NC_037089.1	84306339	84307848	-	1508	protein_coding	peroxidase 31-like && sp|Q9FL16|PER63_ARATH Peroxidase 63 OS=Arabidopsis thaliana OX=3702 GN=PER63 PE=2 SV=1 && PF00141:Peroxidase
		112198244	1.03726	1.04916	0.713514	0.933311	0.216333	0.702964	0.273779	0.397692	NC_037091.1	18636394	18638496	+	1385	protein_coding	peroxidase 45 && sp|Q96522|PER45_ARATH Peroxidase 45 OS=Arabidopsis thaliana OX=3702 GN=PER45 PE=1 SV=1 && PF00141:Peroxidase
		112202669	0.452995	0.193808	1.53622	0.727675	0.109896	0.125422	0.333789	0.189702	NC_037092.1	19597265	19599145	-	1136	protein_coding	putative Peroxidase 48%2C transcript variant X1 && sp|O81755|PER48_ARATH Putative Peroxidase 48 OS=Arabidopsis thaliana OX=3702 GN=PER48 PE=3 SV=3 && PF00141:Peroxidase
		112168234	7.77782	7.53683	4.95178	6.75547	3.75027	4.97784	5.15426	4.62746	NC_037092.1	60767788	60775751	+	2743	protein_coding	DNA ligase 1 && sp|Q42572|DNLI1_ARATH DNA ligase 1 OS=Arabidopsis thaliana OX=3702 GN=LIG1 PE=2 SV=2 && PF04679:ATP dependent DNA ligase C terminal region|PF04675:DNA ligase N terminus|PF01068:ATP dependent DNA ligase domain
GO:0006952	defense response	112182427	10.5133	8.14621	9.01852	9.226	14.372	14.6177	15.3781	14.7893	NC_037088.1	55094773	55098971	-	2427	protein_coding	MLO-like protein 12 && sp|Q94KB7|MLO6_ARATH MLO-like protein 6 OS=Arabidopsis thaliana OX=3702 GN=MLO6 PE=2 SV=2 && PF03094:Mlo family
		112200569	8.64362	15.632	6.56204	10.2792	33.0207	23.1906	20.3927	25.5347	NC_037091.1	49286945	49287713	+	769	protein_coding	major strawberry allergen Fra a 1.08 && sp|A0A024B2V6|FRA18_FRAAN Major strawberry allergen Fra a 1.08 OS=Fragaria ananassa OX=3747 GN=Fra a 1.08 PE=1 SV=1 && PF00407:Pathogenesis-related protein Bet v I family
		112182428	4.35555	3.00922	3.74024	3.70167	6.60077	9.4407	5.05379	7.03176	NC_037088.1	55066546	55071750	-	3446	pseudogene	- && sp|Q94KB7|MLO6_ARATH MLO-like protein 6 OS=Arabidopsis thaliana OX=3702 GN=MLO6 PE=2 SV=2 && PF03094:Mlo family
		112197925	0.0554051	0.369787	0.162991	0.196061	3.67752	2.14761	0.069986	1.96504	NC_037091.1	50856804	50857577	-	774	protein_coding	major strawberry allergen Fra a 1.07 && sp|A0A024B4E4|FRA17_FRAAN Major strawberry allergen Fra a 1.07 OS=Fragaria ananassa OX=3747 GN=Fra a 1.07 PE=1 SV=1 && PF00407:Pathogenesis-related protein Bet v I family
		112192816	0.587919	1.42042	0.949556	0.985966	7.65162	5.59191	0.436848	4.56013	NC_037090.1	2165481	2166100	-	620	protein_coding	pathogenesis-related protein PR-4 && sp|P29063|PR4B_TOBAC Pathogenesis-related protein PR-4B OS=Nicotiana tabacum OX=4097 PE=2 SV=1 && PF00967:Barwin family
		112195946	0.184049	0.850424	0.0601599	0.364878	4.10783	2.24216	0.387476	2.24582	NC_037091.1	49359194	49359892	-	699	protein_coding	major strawberry allergen Fra a 1.05-like && sp|A0A024B404|FRA15_FRAAN Major strawberry allergen Fra a 1.05 OS=Fragaria ananassa OX=3747 GN=Fra a 1.05 PE=1 SV=1 && PF00407:Pathogenesis-related protein Bet v I family
		112194861	0.576149	0.719191	0.675753	0.657031	1.27605	1.101	0.956094	1.11105	NC_037090.1	14979044	14983363	-	1898	protein_coding	MLO-like protein 3 && sp|Q94KB9|MLO3_ARATH MLO-like protein 3 OS=Arabidopsis thaliana OX=3702 GN=MLO3 PE=2 SV=1 && PF03094:Mlo family
		112186298	1.10887	1.81498	0.656722	1.19352	4.65362	2.95463	1.24814	2.95213	NC_037089.1	126268	133184	+	1953	protein_coding	MLO-like protein 1 && sp|O49621|MLO1_ARATH MLO-like protein 1 OS=Arabidopsis thaliana OX=3702 GN=MLO1 PE=1 SV=1 && PF03094:Mlo family
		112197957	1.96164	3.94451	0.587763	2.16464	11.8338	12.4918	0.894789	8.40681	NC_037091.1	49354978	49355764	+	787	protein_coding	major strawberry allergen Fra a 1.08-like && sp|A0A024B2V6|FRA18_FRAAN Major strawberry allergen Fra a 1.08 OS=Fragaria ananassa OX=3747 GN=Fra a 1.08 PE=1 SV=1 && PF00407:Pathogenesis-related protein Bet v I family
		112197673	0.1139	0	0.223383	0.112428	0.928441	1.45065	0.0719378	0.817009	NC_037091.1	49554649	49555401	+	753	protein_coding	major strawberry allergen Fra a 1.08 && sp|A0A024B2V6|FRA18_FRAAN Major strawberry allergen Fra a 1.08 OS=Fragaria ananassa OX=3747 GN=Fra a 1.08 PE=1 SV=1 && PF00407:Pathogenesis-related protein Bet v I family
		112197995	156.825	189.653	63.6875	136.722	366.907	363.743	137.233	289.294	NC_037091.1	49510068	49510993	-	793	protein_coding	major strawberry allergen Fra a 1-3 && sp|D0E0C7|FRA13_FRAAN Major strawberry allergen Fra a 1-3 OS=Fragaria ananassa OX=3747 GN=FRAA3 PE=1 SV=1 && PF00407:Pathogenesis-related protein Bet v I family
		112193763	1.03903	2.26308	0.339625	1.21391	10.4127	6.90426	0.159087	5.82534	NC_037090.1	2241562	2242242	-	681	protein_coding	pathogenesis-related protein PR-4 && sp|P29063|PR4B_TOBAC Pathogenesis-related protein PR-4B OS=Nicotiana tabacum OX=4097 PE=2 SV=1 && PF00967:Barwin family
		112200838	1.40694	2.80263	0.193151	1.46757	20.1517	14.6779	0.462073	11.7639	NC_037091.1	49519449	49520210	-	762	protein_coding	major strawberry allergen Fra a 1.08 && sp|A0A024B2V6|FRA18_FRAAN Major strawberry allergen Fra a 1.08 OS=Fragaria ananassa OX=3747 GN=Fra a 1.08 PE=1 SV=1 && PF00407:Pathogenesis-related protein Bet v I family
		112195963	2.37915	4.37315	1.95858	2.90363	10.3978	9.1733	1.7809	7.11734	NC_037091.1	50858087	50858816	+	730	protein_coding	major strawberry allergen Fra a 1.06 && sp|A0A024B3G5|FRA16_FRAAN Major strawberry allergen Fra a 1.06 OS=Fragaria ananassa OX=3747 GN=Fra a 1.06 PE=1 SV=1 && PF00407:Pathogenesis-related protein Bet v I family
		112164857	7.94173	6.28644	10.3301	8.18608	10.0848	12.9261	12.7437	11.9182	NC_037092.1	64937099	64943826	-	2357	protein_coding	MLO-like protein 6 && sp|Q94KB7|MLO6_ARATH MLO-like protein 6 OS=Arabidopsis thaliana OX=3702 GN=MLO6 PE=2 SV=2 && PF03094:Mlo family
		112195894	0.156738	0.386255	0	0.180998	1.64266	1.31925	0.118792	1.0269	NC_037091.1	49353633	49357264	-	684	protein_coding	major strawberry allergen Fra a 1.05-like && sp|A0A024B404|FRA15_FRAAN Major strawberry allergen Fra a 1.05 OS=Fragaria ananassa OX=3747 GN=Fra a 1.05 PE=1 SV=1 && PF00407:Pathogenesis-related protein Bet v I family
		112200627	1.70381	3.60662	1.85069	2.38704	4.2428	4.93509	3.31107	4.16299	NC_037091.1	49538042	49538859	+	818	protein_coding	major strawberry allergen Fra a 1.05 && sp|A0A024B404|FRA15_FRAAN Major strawberry allergen Fra a 1.05 OS=Fragaria ananassa OX=3747 GN=Fra a 1.05 PE=1 SV=1 && PF00407:Pathogenesis-related protein Bet v I family
		112196506	371.708	287.55	390.506	349.921	238.662	238.235	194.444	223.78	NC_037091.1	65115230	65116049	-	709	protein_coding	MLP-like protein 423 && sp|Q93VR4|ML423_ARATH MLP-like protein 423 OS=Arabidopsis thaliana OX=3702 GN=MLP423 PE=2 SV=1 && PF00407:Pathogenesis-related protein Bet v I family
		112181766	2.66689	3.80634	0.523032	2.33209	0.621106	0.531637	1.07799	0.743579	NC_037088.1	12263463	12264349	-	804	protein_coding	MLP-like protein 34 && sp|Q9SSK9|MLP28_ARATH MLP-like protein 28 OS=Arabidopsis thaliana OX=3702 GN=MLP28 PE=1 SV=1 && PF00407:Pathogenesis-related protein Bet v I family
Note: Red labels denote the plant-specific class III peroxidase (PER) genes.
