# Supplementary material for: RrMYB2 Regulates Drought Stress via RrJMJ12‐Dependent Epigenetic Modification in Rosa rugosa
Source: Plant Biotechnol J. 2025 Oct 28;24(3):1578–94. doi: 10.1111/pbi.70432 (PMC12946505; doi:10.1111/pbi.70432)
Supplement: Supplementary file 6 — Table S5: pbi70432‐sup‐0006‐TableS5.xlsx. [file PBI-24-1578-s001.xlsx]

## Sheet: Sheet1
Table S5 Stress-related genes information
gene_id	gene_name	TRV1_tpm	TRV2_tpm	TRV3_tpm	TRV_tpm	TRV-RrMYB2_1_tpm	TRV-RrMYB2_2_tpm	TRV-RrMYB2_3_tpm	TRV-RrMYB2_tpm	gene_chr	gene_start	gene_end	gene_strand	gene_length	gene_biotype	gene_description
112177387	RrLEA14	322.914	325.609	912.469	520.331	423.711	538.029	539.817	500.519	NC_037088.1	64295298	64298250	+	2518	protein_coding	low-temperature-induced 65 kDa protein%2C transcript variant X1 && sp|Q04980|LTI65_ARATH Low-temperature-induced 65 kDa protein OS=Arabidopsis thaliana OX=3702 GN=LTI65 PE=2 SV=2 && PF07918:CAP160 repeat
112168397	RrNCED3	577.555	102.874	1032.32	570.915	304.476	595.092	311.791	403.786	NC_037092.1	9810181	9812395	+	2215	protein_coding	9-cis-epoxycarotenoid dioxygenase NCED2%2C chloroplastic && sp|K4CJJ1|NCED2_SOLLC 9-cis-epoxycarotenoid dioxygenase NCED2, chloroplastic OS=Solanum lycopersicum OX=4081 GN=NCED2 PE=2 SV=1 && PF03055:Retinal pigment epithelial membrane protein
112195581	RrCER1	2799.2	872.066	459.412	1376.89	381.127	238.445	401.372	340.315	NC_037088.1	35270636	35275131	+	2154	protein_coding	very-long-chain aldehyde decarbonylase CER1 && sp|F4HVY0|CER1_ARATH Very-long-chain aldehyde decarbonylase CER1 OS=Arabidopsis thaliana OX=3702 GN=CER1 PE=1 SV=1 && PF12076:WAX2 C-terminal domain|PF04116:Fatty acid hydroxylase superfamily
112167299	RrFAR1	488.062	268.981	455.78	404.275	99.0078	181.381	215.229	165.206	NC_037092.1	39222656	39225866	-	1575	protein_coding	fatty acyl-CoA reductase 1%2C transcript variant X1 && sp|Q39152|FACR1_ARATH Fatty acyl-CoA reductase 1 OS=Arabidopsis thaliana OX=3702 GN=FAR1 PE=1 SV=1 && PF07993:Male sterility protein|PF03015:Male sterility protein
112193447	RrUGT71B6	83.9577	109.48	77.174	90.204	255.504	326.078	27.9216	203.168	NC_037088.1	31425840	31427608	-	1769	protein_coding	putative UDP-glucose flavonoid 3-O-glucosyltransferase 3 && sp|Q66PF3|UFOG3_FRAAN Putative UDP-glucose flavonoid 3-O-glucosyltransferase 3 OS=Fragaria ananassa OX=3747 GN=GT3 PE=2 SV=1 && PF00201:UDP-glucoronosyl and UDP-glucosyl transferase
112170431	RrFLS1	478.836	483.223	691.842	551.3	160.755	109.032	147.752	139.18	NC_037093.1	57235841	57240504	-	1444	protein_coding	flavonol synthase/flavanone 3-hydroxylase && sp|Q9XHG2|FLS_MALDO Flavonol synthase/flavanone 3-hydroxylase OS=Malus domestica OX=3750 GN=FLS PE=2 SV=1 && PF03171:2OG-Fe(II) oxygenase superfamily|PF14226:non-haem dioxygenase in morphine synthesis N-terminal
112175464	RrTT4	1097.91	1471.38	759.937	1109.74	276.796	526.82	351.346	384.987	NC_037088.1	3836631	3838325	-	1489	protein_coding	polyketide synthase 1 && sp|Q9AU11|PKS1_RUBID Polyketide synthase 1 OS=Rubus idaeus OX=32247 GN=PKS1 PE=1 SV=1 && PF00195:Chalcone and stilbene synthases, N-terminal domain|PF02797:Chalcone and stilbene synthases, C-terminal domain
112179310	RrANS	886.63	2263.22	690.934	1280.26	211.855	422.882	450.235	361.658	NC_037094.1	17901393	17903172	+	1429	protein_coding	leucoanthocyanidin dioxygenase && sp|P51091|LDOX_MALDO Leucoanthocyanidin dioxygenase OS=Malus domestica OX=3750 GN=ANS PE=2 SV=1 && PF03171:2OG-Fe(II) oxygenase superfamily|PF14226:non-haem dioxygenase in morphine synthesis N-terminal
112186620	RrF3H	3566.82	3998.86	4416.17	3993.95	2967.04	3408.53	2796.81	3057.46	NC_037089.1	11631667	11633543	-	1471	protein_coding	naringenin%2C2-oxoglutarate 3-dioxygenase && sp|Q06942|FL3H_MALDO Naringenin,2-oxoglutarate 3-dioxygenase OS=Malus domestica OX=3750 PE=2 SV=1 && PF03171:2OG-Fe(II) oxygenase superfamily|PF14226:non-haem dioxygenase in morphine synthesis N-terminal
112182826	RrPP2CA	2109.09	2951.25	5772.61	3610.98	3998.64	4742.4	4543.07	4428.04	NC_037088.1	58482538	58484499	+	1729	protein_coding	protein phosphatase 2C 37 && sp|P49598|P2C37_ARATH Protein phosphatase 2C 37 OS=Arabidopsis thaliana OX=3702 GN=PP2CA PE=1 SV=1 && PF00481:Protein phosphatase 2C
